# Supplementary material for: An exhaustive examination of the research progress in identifying potential JAK inhibitors from natural products: a comprehensive overview
Source: Chin Med. 2025 Aug 21;20:130. doi: 10.1186/s13020-025-01176-0 (PMC12369162; doi:10.1186/s13020-025-01176-0)
Supplement: Supplementary file 1 — Additional file 1. [file 13020_2025_1176_MOESM1_ESM.xlsx]

## Sheet: ADME-prediction
Candidates	SMILES	MW	TPSA	LogS	LogP	LogD	SAscore	Lipinski Rule	Caco-2	Pgp-inh	Pgp-sub	F(20%)	PPB	Fu	CYP3A4-inh	CYP3A4-sub	T1/2	hERG	SkinSen
Igalan	CC(=C)[C@H]1C[C@H]2[C@@H](C[C@]1(C)C=C)OC(=O)C2=C	232.146	26.3	-3.395	3.019	2.588	4.577	Accepted	-4.607	0.002	0	1	0.815	0.008	0.002	0	0.782	0	1
Calcaratarin D	C[C@@]12[C@](CCC([C@@H]2C/C=C3C(OC[C@H]/3O)=O)=C)([H])C(C)(C)CCC1	318.219	46.53	-4.741	4.185	3.547	4.401	Accepted	-4.988	0.002	0	1	0.945	0.014	0.096	0	0.345	0	1
Spilanthol	C/C=C/C=C\CC/C=C/C(=O)NCC(C)C	221.178	29.1	-3.305	3.397	2.99	2.846	Accepted	-4.133	0.023	0	0.928	0.9	0.01	0	0	0.997	0	1
Cycloastragenol	C[C@]12CC[C@@]34C[C@@]35CC[C@@H](C([C@@H]5[C@H](C[C@H]4[C@@]1(C[C@@H]([C@@H]2[C@]6(CC[C@H](O6)C(C)(C)O)C)O)C)O)(C)C)O	490.366	90.15	-5.036	4.309	3.754	5.973	Accepted	-4.478	0.057	0.018	1	0.891	0.011	0	0.927	0	0	0.934
Ouabain	C[C@H]1[C@@H]([C@H]([C@H]([C@@H](O1)O[C@H]2C[C@H]([C@@]3([C@@H]4[C@@H](CC[C@@]3(C2)O)[C@]5(CC[C@@H]([C@]5(C[C@H]4O)C)C6=CC(=O)OC6)O)CO)O)O)O)O.O.O.O.O.O.O.O.O	728.368	458.6	-2.306	-0.092	0.673	6.053	Rejected	-7.046	0	1	0	0.685	0.006	0	0.17	0.017	0.407	0.012
Lycopene	CC(=CCC/C(=C/C=C/C(=C/C=C/C(=C/C=C/C=C(/C=C/C=C(/C=C/C=C(/CCC=C(C)C)\C)\C)\C)/C)/C)/C)C	536.438	0	-7.728	7.723	3.943	3.566	Rejected	-5.036	0	0.001	0.284	0.921	0.018	0	0	0.312	0	0.986
Ellagic Acid	C1=C2C3=C(C(=C1O)O)OC(=O)C4=CC(=C(C(=C43)OC2=O)O)O	302.006	141.34	-3.466	0.368	0.795	2.98	Accepted	-6.03	0.001	0.001	0.176	0.841	0.011	0	0	0.98	0.001	0.952
Naringenin	C1C(OC2=CC(=CC(=C2C1=O)O)O)C3=CC=C(C=C3)O	272.068	86.99	-3.494	2.337	2.555	2.825	Accepted	-4.739	0.959	0.028	0.413	0.929	0.011	1	0	0.999	0.831	0.028
Isobavachalcone	CC(=CCC1=C(C=CC(=C1O)C(=O)/C=C/C2=CC=C(C=C2)O)O)C	324.136	77.76	-5.041	4.129	3.394	2.472	Accepted	-5.015	0.923	0	0.615	0.979	0.021	0.992	0	0.52	0	0.999
Delicaflavone	C1=CC(=CC=C1C2=C(C(=O)C3=C(C=C(C=C3O2)O)O)OC4=CC=C(C=C4)C5=CC(=O)C6=C(C=C(C=C6O5)O)O)O	538.09	170.8	-4.734	3.472	2.8	2.907	Rejected	-5.501	0.669	0.007	0.833	0.968	0.018	0.953	0	0.136	0.032	0.242
Galangin	C1=CC=C(C=C1)C2=C(C(=O)C3=C(C=C(C=C3O2)O)O)O	270.053	90.9	-3.52	2.934	3.049	2.225	Accepted	-5.14	0.936	0.001	0.801	0.961	0.017	0.976	0.002	0.997	0.333	0.772
Myricetin	OC1=C(O)C=C(C(OC2=CC(O)=CC(O)=C23)=C(O)C3=O)C=C1O	318.038	151.59	-3.855	1.708	1.782	2.733	Accepted	-5.793	0.057	0	0.079	0.933	0.015	0.992	0	0.999	0	0.995
Mangiferin	C1=C2C(=CC(=C1O)O)OC3=C(C2=O)C(=C(C(=C3)O)[C@H]4[C@@H]([C@H]([C@@H]([C@H](O4)CO)O)O)O)O	422.085	201.28	-2.743	0.099	0.714	4.093	Rejected	-6.379	0	0.037	0.619	0.813	0.008	0	0	0.895	0	0.939
Formononetin	COC1=CC=C(C=C1)C2=COC3=C(C2=O)C=CC(=C3)O	268.074	59.67	-4.025	3.038	3.01	1.952	Accepted	-4.466	0.001	0	0.827	0.94	0.013	0.427	0	0.983	0	0.965
Hypericin	CC1=CC(=O)C2=C(C3=C(C=C(C4=C3C5=C2C1=C6C(=CC(=O)C7=C(C8=C(C=C(C4=C8C5=C67)O)O)O)C)O)O)O	504.085	155.52	-4.077	3.195	2.28	3.217	Rejected	-5.803	0.409	0.08	0.22	0.945	0.018	0	0	0	0	0.901
Chlorogenic acid	C1C(C(C(CC1(C(=O)O)O)OC(=O)/C=C/C2=CC(=C(C=C2)O)O)O)O	354.095	164.75	-0.87	-0.256	0.396	3.871	Accepted	-6.372	0.121	0.477	0.04	0.452	0.004	0	0	0.599	0	0.128
Semaminone	OC[C@H]1[C@H](C(C2=CC(OCO3)=C3C=C2)=O)CO[C@@H]1C4=CC(OCO5)=C5C=C4	370.105	83.45	-3.76	2.276	2.419	3.575	Accepted	-4.976	0.739	0	0.999	0.885	0.011	1	0.04	0.679	0	0.994
Nitidine chloride	C[N+]1=CC2=CC(=C(C=C2C3=C1C4=CC5=C(C=C4C=C3)OCO5)OC)OC.[Cl-]	383.092	40.8	-2.762	1.181	2.048	2.793	Accepted	-5.249	0	1	0.002	0.606	0.006	0	0.027	0.087	0	0.877
Homoharringtonine	CC(C)(CCC[C@@](CC(=O)OC)(C(=O)O[C@H]1[C@H]2C3=CC4=C(C=C3CCN5[C@@]2(CCC5)C=C1OC)OCO4)O)O	545.262	123.99	-2.77	2.324	2.147	4.98	Accepted	-5.087	0.082	1	0.419	0.504	0.004	1	0.999	0	0	0.644
D-carvone	CC1=CC[C@@H](CC1=O)C(=C)C	150.104	17.07	-1.971	2.111	1.909	3.305	Accepted	-4.282	0.008	0	1	0.665	0.005	0	0	0.589	0	1
Sanshool	C/C=C/C=C/C=C\CC/C=C/C(=O)NCC(C)(C)O	263.189	49.33	-2.881	2.526	2.317	3.209	Accepted	-4.514	0	0.077	0.815	0.857	0.009	0	0	0.995	0	1
Geniposide	COC(=O)C1=COC(C2C1CC=C2CO)OC3C(C(C(C(O3)CO)O)O)O	388.137	155.14	-0.224	-1.244	-0.442	4.635	Accepted	-5.959	0.999	0	0.693	0.237	0.001	0	0	0.965	0	0.148
Curcumol	C[C@H]1CC[C@@H]2[C@]13C[C@H]([C@](O3)(CC2=C)O)C(C)C	236.178	29.46	-3.362	3.734	3.108	6.096	Accepted	-4.347	0.031	0	1	0.819	0.008	0	0.005	0	0	0.944
2-desoxy-4β-propylcarbamate-pulchellin	C=C1[C@H]2C[C@@]3(C)[C@](CC[C@@H]3OC(NCCC)=O)([H])[C@H](C)C[C@@H]2OC1=O	335.21	64.63	-3.806	3.154	3.074	4.329	Accepted	-4.601	0.713	0.033	0.976	0.843	0.01	0.75	0.009	0.329	0.001	0.956
Toosendanin	CC(=O)O[C@@H]1C[C@@H]([C@@]23CO[C@H]([C@@]1([C@@H]2C[C@H]([C@@]4([C@@H]3C(=O)[C@@H]([C@@]5([C@]46[C@H](O6)C[C@H]5C7=COC=C7)C)OC(=O)C)C)O)C)O)O	574.241	165.26	-2.893	1.049	0.997	7.047	Rejected	-5.784	0.005	1	0.008	0.441	0.003	0	0.846	0.927	0	0.009
α-arbutin	C1=CC(=CC=C1O)O[C@@H]2[C@@H]([C@H]([C@@H]([C@H](O2)CO)O)O)O	272.09	119.61	-0.989	-1.099	-0.846	3.331	Accepted	-6.093	0	0.002	0.99	0.28	0.002	0	0	0.999	0	0.79
β-arbutin	C1=CC(=CC=C1O)O[C@H]2[C@@H]([C@H]([C@@H]([C@H](O2)CO)O)O)O	272.09	119.61	-0.958	-1.029	-0.795	3.331	Accepted	-6.073	0	0.001	0.994	0.288	0.002	0	0	0.999	0	0.838
Phlorizin	C1=CC(=CC=C1CCC(=O)C2=C(C=C(C=C2O[C@H]3[C@@H]([C@H]([C@@H]([C@H](O3)CO)O)O)O)O)O)O	436.137	177.14	-2.399	0.63	0.906	3.785	Accepted	-6.337	0	0.062	0.861	0.767	0.007	0.001	0	1	0	0.668
EGCG	C1[C@H]([C@H](OC2=CC(=CC(=C21)O)O)C3=CC(=C(C(=C3)O)O)O)OC(=O)C4=CC(=C(C(=C4)O)O)O	458.085	197.37	-2.066	1.139	1.494	3.74	Rejected	-7.042	0.322	0.07	0.023	0.839	0.01	0	0	0.651	0.002	0.852
Amentoflavone	C1=CC(=CC=C1C2=CC(=O)C3=C(O2)C(=C(C=C3O)O)C4=C(C=CC(=C4)C5=CC(=O)C6=C(C=C(C=C6O5)O)O)O)O	538.09	181.8	-4.506	3.245	2.642	3.038	Rejected	-5.721	0.511	0.191	0.518	0.956	0.017	0.704	0	0.081	0.008	0.07
Amentoflavone analogue 1	O=C1C=C(C2=CC(C3=C(OCCCCCCCC)C=C(O)C4=C3OC(C5=CC=C(O)C=C5)=CC4=O)=C(O)C=C2)OC6=CC(O)=CC(O)=C61	650.215	170.8	-5.617	6.265	3.743	3.185	Rejected	-5.259	1	0.982	0.466	0.969	0.021	0.04	0.004	0	0.32	0.082
Amentoflavone analogue 2	O=C1C=C(C2=CC(C3=C(OCCCCCCCCCCCCCCCC)C=C(O)C4=C3OC(C5=CC=C(O)C=C5)=CC4=O)=C(O)C=C2)OC6=CC(O)=CC(O)=C61	762.34	170.8	-5.398	7.562	3.92	3.38	Rejected	-5.246	1	0.832	0.378	0.955	0.021	0	0	0	0.152	0.517
Baicalin	C1=CC=C(C=C1)C2=CC(=O)C3=C(C(=C(C=C3O2)O[C@H]4[C@@H]([C@H]([C@@H]([C@H](O4)C(=O)O)O)O)O)O)O	446.085	187.12	-2.124	0.903	0.925	3.893	Rejected	-6.755	0	0.254	0.829	0.777	0.008	0	0	0.996	0	0.812
5-Demethylnobiletin	COC1=C(C=C(C=C1)C2=CC(=O)C3=C(C(=C(C(=C3O2)OC)OC)OC)O)OC	388.116	96.59	-4.14	2.603	2.619	2.46	Accepted	-4.714	1	0.007	1	0.922	0.013	0.512	1	0.001	0	0
Icariin	C[C@H]1[C@@H]([C@H]([C@H]([C@@H](O1)OC2=C(OC3=C(C2=O)C(=CC(=C3CC=C(C)C)O[C@H]4[C@@H]([C@H]([C@@H]([C@H](O4)CO)O)O)O)O)C5=CC=C(C=C5)OC)O)O)O	676.237	238.2	-3.665	1.587	1.536	4.912	Rejected	-6.277	0.103	0.879	0.846	0.869	0.01	0	0.001	0.002	0	0.249
Farrerol	CC1=C(C(=C2C(=C1O)C(=O)CC(O2)C3=CC=C(C=C3)O)C)O	300.1	86.99	-3.895	2.827	2.823	3.027	Accepted	-4.799	0.996	0.001	0.987	0.939	0.015	1	0	0.991	0	0.04
Aspalathin	C1=CC(=C(C=C1CCC(=O)C2=C(C=C(C(=C2O)[C@H]3[C@@H]([C@H]([C@@H]([C@H](O3)CO)O)O)O)O)O)O)O	452.132	208.37	-2.384	0.484	0.875	4.024	Rejected	-6.448	0.006	0.272	0.666	0.83	0.008	0	0	0.999	0.004	0.836
Proanthocyanidin A1	C1[C@@H]([C@H](OC2=C1C(=CC3=C2[C@@H]4[C@H]([C@](O3)(OC5=CC(=CC(=C45)O)O)C6=CC(=C(C=C6)O)O)O)O)C7=CC(=C(C=C7)O)O)O	576.127	209.76	-2.557	1.372	1.628	5.361	Rejected	-6.79	0.004	0.86	0.102	0.799	0.008	0	0	0.085	0.001	0.759
Proanthocyanidin A2	C1[C@H]([C@H](OC2=C1C(=CC3=C2[C@@H]4[C@H]([C@](O3)(OC5=CC(=CC(=C45)O)O)C6=CC(=C(C=C6)O)O)O)O)C7=CC(=C(C=C7)O)O)O	576.127	209.76	-2.592	1.354	1.623	5.361	Rejected	-6.809	0.004	0.867	0.063	0.79	0.008	0	0	0.081	0.001	0.736
Psoralen	C1=CC(=O)OC2=CC3=C(C=CO3)C=C21	186.032	43.35	-3.194	1.991	2.207	2.329	Accepted	-4.392	0.028	0.02	0.7	0.824	0.008	0.966	0	1	0.008	0.462
MC13	O=C1OC2=C(C/C=C(C([H])=O)\C)C(OC)=CC(OC)=C2C=C1	288.1	65.74	-3.606	2.392	2.133	2.755	Accepted	-4.459	0.932	0	0.983	0.873	0.01	1	0	0.963	0	0.997
Phillygenin	COC1=C(C=C(C=C1)[C@H]2[C@H]3CO[C@@H]([C@H]3CO2)C4=CC(=C(C=C4)O)OC)OC	372.157	66.38	-3.396	2.228	2.385	3.578	Accepted	-4.929	0.425	0.694	1	0.886	0.01	0.97	0.991	0.002	0	0.002
Paeoniflorin	C[C@]12C[C@@]3([C@@H]4C[C@]1([C@@]4([C@H](O2)O3)COC(=O)C5=CC=CC=C5)O[C@H]6[C@@H]([C@H]([C@@H]([C@H](O6)CO)O)O)O)O	480.163	164.37	-1.738	0.24	0.479	6.16	Accepted	-6.596	0	1	0.004	0.421	0.002	0	0.079	0.995	0.01	0.022
Fucoidan	C[C@H]1[C@H](C[C@H]2[C@@H]1[C@@H](OC=C2C(=O)OC)O[C@H]3[C@@H]([C@H]([C@@H]([C@H](O3)CO)O)O)O)O	390.153	155.14	-0.717	-0.769	-0.399	4.69	Accepted	-6.114	0	0.85	0.079	0.235	0.001	0	0	1	0	0.024
Loganin	CN1[C@@H]2C3=C(CCN2C(=O)C4=CC=CC=C41)C5=CC=CC=C5N3	303.137	39.34	-4.267	3.231	3.156	2.838	Accepted	-4.712	0.352	0.406	0.995	0.936	0.014	0.998	0.997	0.885	0	0.997
Evodiamine	CC[C@H]1CN2CC[C@]3([C@@H]2C[C@@H]1/C(=C\OC)/C(=O)OC)C4=CC=CC=C4NC3=O	384.205	67.87	-3.405	2.926	2.908	4.656	Accepted	-4.765	0.018	1	0.994	0.851	0.01	0.969	0.997	0.02	0.978	0.959
Rhynchophyllin	CC1=CC(=O)C(=CC1=O)C(C)C	164.084	34.14	-2.18	2.267	1.96	2.66	Accepted	-4.285	0.993	0	0.996	0.817	0.008	0	0	0.218	0	1
Thymoquinone	CC1=CC2=C(C=C1O)C(=O)C3=CC=CC=C3C2=O	238.063	54.37	-5.08	3.537	3.019	1.98	Accepted	-4.8	0.826	0	0.856	0.974	0.018	1	0	0.714	0.004	0.992
2-hydroxy-3-methylanthraquinone	C1=CC(=C2C(=C1C(=O)O)C(=O)C3=C(C2=O)C(=CC(=C3)O)O)O	300.027	132.13	-2.811	2.182	1.778	2.46	Accepted	-5.721	0.015	0	0.067	0.934	0.013	0	0	0.985	0.01	0.999
Emodic acid	OC1=CC(C(O)=O)=CC2=C1C(C3=C(O)C(Cl)=C(O)C=C3C2=O)=O	333.988	132.13	-2.836	2.924	1.962	2.63	Accepted	-5.817	0.024	0	0.013	0.959	0.017	0	0	0.866	0.001	1
6-chloroemodic acid	C[C@@H]1CC[C@H]2[C@H]([C@H](O[C@H]3[C@@]24[C@H]1CC[C@](O3)(OO4)C)O)C	284.162	57.15	-2.795	2.476	2.256	5.804	Accepted	-4.657	0.012	0.033	1	0.597	0.005	0	1	0.029	0.544	0.986
Dihydroarteannuin	C[C@@]1(CCCC(O1)(C)C)[C@H]2CC[C@@]3([C@@H]2[C@@H](C[C@H]4[C@]3(CC[C@@H]5[C@@]4(CC[C@@H](C5(C)C)O)C)C)O)C	460.392	49.69	-6.342	5.764	4.633	4.852	Accepted	-4.597	0.69	0	0.999	0.947	0.014	0	0.715	0	0	0.994
Panaxadiol	CC(=CCC1=C2C(=C(C=C1O)O)C(=O)C(=C(O2)C3=CC=C(C=C3)OC)O)C	368.126	100.13	-5.238	4.225	3.503	2.674	Accepted	-5.049	1	0	0.956	0.965	0.019	0.09	0	0.046	0	0.952
Icaritin	CC1=C2C[C@H]3C(=C)CCC[C@@]3(C[C@@]2(OC1=O)O)C	248.141	46.53	-3.165	2.827	2.487	4.523	Accepted	-4.423	0	0	1	0.807	0.007	0	0	0.469	0	1
Atractylenolide III	CC[C@H](/C=C/[C@@H](C)[C@H]1CC[C@@H]2[C@@]1(CC[C@H]3[C@H]2CC=C4[C@@]3(CC[C@@H](C4)O)C)C)C(C)C	412.371	20.23	-5.76	7.251	5.159	4.571	Accepted	-5.162	0.398	0	0.996	0.902	0.019	0	0.961	0	0	0.995
Stigmasterol	C[C@H]1COC2=C1C(=O)C(=O)C3=C2C=CC4=C3CCCC4(C)C	296.141	43.37	-5.095	4.331	3.508	3.563	Accepted	-4.66	0.854	0	0.813	0.983	0.018	0.999	0.605	0.011	0	1
Cryptotanshinone	C[C@H]1[C@@H]([C@H]([C@H]([C@@H](O1)O[C@@H]2[C@H](OC3=CC(=CC(=C3C2=O)O)O)C4=CC(=C(C=C4)O)O)O)O)O	450.116	186.37	-2.908	0.692	1.015	4.35	Rejected	-6.558	0	0.944	0.998	0.834	0.009	0.003	0	0.98	0.008	0.565
Astilbin	C1CC1NC2=NC=CC(=N2)C3=CNC4=C3C=C(C=N4)C5=CC=C(C=C5)F	345.139	66.49	-5.016	4.062	4.066	2.386	Accepted	-4.896	1	0.996	0.816	0.98	0.016	1	0.121	0.005	1	0.54
MJ04	C1=CC=C2C(=C1)C(=C(N2)O)C3=NC4=CC=CC=C4C3=O	262.074	65.45	-4.892	2.99	2.628	2.512	Accepted	-4.777	0.077	0	0.981	0.972	0.018	0.268	0.01	0.14	0	1
Indirubin	C/C/1=C\CCC(=C)[C@H]2CC([C@@H]2CC1)(C)C	204.188	0	-5.382	5.803	4.407	4.172	Accepted	-4.55	0	0	1	0.964	0.013	0	0.042	0.022	0	0.948
β-caryophyllene	C[C@]12CC[C@@H](C([C@@H]1CC[C@@]3([C@@H]2CC=C4[C@]3(CC[C@@]5([C@H]4CC(CC5)(C)C)C(=O)O)C)C)(C)C)O	456.36	57.53	-6.009	6.038	4.436	4.589	Accepted	-5.417	0.002	0	0.885	0.942	0.019	0	0.067	0	0	1
Oleanolic acid	CCCCCC1=CC(=C(C(=C1)O)[C@@H]2C=C(CC[C@H]2C(=C)C)C)O	314.225	40.46	-3.67	6.321	4.729	3.461	Accepted	-4.983	1	0.125	0.055	0.94	0.015	1	0.996	0	1	0.989
Cannabidiol	CCCCCC1=CC(=C2[C@@H]3C=C(CC[C@H]3C(OC2=C1)(C)C)C)O	314.225	29.46	-2.958	6.767	4.749	3.439	Accepted	-4.905	0.999	0.333	0.002	0.957	0.014	1	1	0	1	0.936
Δ9-tetrahydrocannabinol	CC(=CCC/C(=C/CC1=C(C2=C(C=C1O)OC3=C(C=CC(=C3C2=O)O)O)O)/C)C	396.157	111.13	-5.483	5.197	3.639	3.101	Accepted	-5.246	0.979	0	0.548	0.962	0.02	0	0	0.003	0	1
Smeathxanthone A	CC(=CCC1=C2C(=C(C3=C1OC4=C(C3=O)C=CC=C4O)O)C=CC(O2)(C)C)C	378.147	79.9	-6.461	5.651	4.223	3.222	Accepted	-5.043	1	0	0.943	0.975	0.02	0.022	0	0.03	0	0.999
Trapezifolixanthone	OCC(O)CO/N=C(C1=CC=CC=C1N2)/C2=C3C(NC4=C/3C=C(OC)C=C4)=O	381.132	112.41	-4.337	1.873	2.302	3.327	Accepted	-5.354	0.944	0.625	0.85	0.915	0.013	1	0	0.106	0	0.065
Docosahexaenoic acid	CC/C=C\C/C=C\C/C=C\C/C=C\C/C=C\C/C=C\CCC(=O)OCC	356.272	26.3	-6.043	6.111	4.207	3.18	Accepted	-4.781	0.001	0.007	0.82	0.966	0.017	0.046	0.001	0.969	0	1
Geraniol	CC(=CCC/C(=C/CO)/C)C	154.136	20.23	-2.88	3.321	2.727	2.681	Accepted	-4.437	0.001	0.001	0.995	0.844	0.008	0	0	0.943	0	1
3-O-methylthespesilactam	O=C1C2=C3C(C=C(C)C(O)=C3N1)=C(C(C)C)C=C2OC	271.121	58.56	-4.23	3.551	3.2	2.807	Accepted	-4.633	0.783	0	0.904	0.963	0.019	0.06	0	0.781	0	1
Triptolide	CC(C)[C@@]12[C@@H](O1)[C@H]3[C@@]4(O3)[C@]5(CCC6=C([C@@H]5C[C@H]7[C@]4([C@@H]2O)O7)COC6=O)C	360.157	84.12	-2.838	1.704	1.947	6.156	Accepted	-4.926	0.003	0.073	0.998	0.614	0.005	0.001	0.102	0.004	0	0.865
Darutigenol	C[C@@]1(CC[C@@H]2C(=C1)CC[C@H]3[C@]2(CC[C@H](C3(C)C)O)C)[C@H](CO)O	322.251	60.69	-3.913	3.31	2.918	4.616	Accepted	-5.123	0.003	0	0.945	0.862	0.01	0	0.128	0.011	0	0.93
Crocin	C/C(=C\C=C\C=C(\C=C\C=C(\C(=O)O[C@@H]1O[C@@H]([C@H]([C@@H]([C@H]1O)O)O)CO[C@@H]2O[C@@H]([C@H]([C@@H]([C@H]2O)O)O)CO)/C)/C)/C=C/C=C(/C(=O)O[C@@H]3O[C@@H]([C@H]([C@@H]([C@H]3O)O)O)CO[C@@H]4O[C@@H]([C@H]([C@@H]([C@H]4O)O)O)CO)\C	976.379	391.2	-2.473	0.418	0.675	6.155	Rejected	-6.586	0	0.072	0.001	0.77	0.008	0	0	0.987	0	0.388
Betulinic acid	CC(=C)[C@@H]1CC[C@]2([C@H]1[C@H]3CC[C@@H]4[C@]5(CC[C@@H](C([C@@H]5CC[C@]4([C@@]3(CC2)C)C)(C)C)O)C)C(=O)O	456.36	57.53	-5.792	5.667	4.311	4.689	Accepted	-5.584	0.01	0	0.913	0.887	0.018	0	0.64	0	0	0.999
Curcumin	COC1=C(C=CC(=C1)/C=C/C(=O)CC(=O)/C=C/C2=CC(=C(C=C2)O)OC)O	368.126	93.06	-3.88	2.329	2.43	2.426	Accepted	-5.049	0.285	0.007	0.984	0.947	0.014	1	0.41	0.871	0.998	0.832
Resveratrol	C1=CC(=CC=C1/C=C/C2=CC(=CC(=C2)O)O)O	228.079	60.69	-3.381	2.738	2.937	2.112	Accepted	-4.91	0.032	0.185	0.039	0.905	0.012	1	0	0.992	0.606	0.477
Piceatannol	C1=CC(=C(C=C1/C=C/C2=CC(=CC(=C2)O)O)O)O	244.074	80.92	-2.679	1.993	2.108	2.291	Accepted	-5.328	0.001	0.005	0.068	0.87	0.011	0.997	0	1	0.002	0.987
Kaempferol	C1=CC(=CC=C1C2=C(C(=O)C3=C(C=C(C=C3O2)O)O)O)O	286.048	111.13	-3.772	2.176	2.443	2.375	Accepted	-5.084	0.121	0.023	0.472	0.98	0.014	1	0.016	0.998	0.999	0.096
Luteolin	C1=CC(=C(C=C1C2=CC(=O)C3=C(C=C(C=C3O2)O)O)O)O	286.048	111.13	-3.351	2.434	2.611	2.42	Accepted	-5.133	0.001	0.006	0.375	0.945	0.014	1	0	0.999	0.013	0.329
Genistein	C1=CC(=CC=C1C2=COC3=CC(=CC(=C3C2=O)O)O)O	270.053	90.9	-3.993	2.653	2.726	2.297	Accepted	-4.649	0.018	0.006	0.774	0.952	0.013	1	0.003	0.985	0.039	0.157
Amorfrutin A	CC(=CCC1=C(C=C(C(=C1O)C(=O)O)CCC2=CC=CC=C2)OC)C	340.167	66.76	-5.174	5.475	3.835	2.356	Accepted	-4.81	1	0.009	0.965	0.993	0.024	0.001	0.007	0.027	0.011	0.547
Agerarin	COC1=CC2=C(C=C1CC)OC(C)(C)CC2	220.146	18.46	-4.098	4.189	3.729	2.332	Accepted	-4.324	0	0	1	0.968	0.012	0	0.318	0.055	0	0.905
Fraxinellone	CC1=C2C(=O)O[C@H]([C@@]2(CCC1)C)C3=COC=C3	232.11	39.44	-3.137	2.532	2.168	3.89	Accepted	-4.477	0	0	0.998	0.763	0.007	0.032	0	1	0	0.997
Notopterol	CC(=CC(C/C(=C/COC1=C2C=CC(=O)OC2=CC3=C1C=CO3)/C)O)C	354.147	72.81	-4.366	3.575	3.287	3.509	Accepted	-4.754	0.979	0.002	0.988	0.925	0.013	0.988	0	0.129	0	0.783
Koreanaside A	OC[C@H]1O[C@@H](OC2=CC=C([C@@H]3OC[C@]4([H])[C@@]3([H])CO[C@H]4C5=CC(O)=CC(OC)=C5)C=C2OC)[C@H](O)[C@@H](O)[C@@H]1O	520.194	156.53	-2.716	0.773	1.188	4.531	Rejected	-6.451	0	0.999	0.982	0.741	0.007	0	0.135	0.004	0	0.051
Physalin A	CC12CC(C3(C45C1C(=O)C(O4)(C6C(CCC5(C(=O)O3)O)C7(C(=CC6O)CC=CC7=O)C)O)C)OC(=O)C2=C	526.184	156.66	-2.838	0.594	0.974	7.316	Accepted	-5.372	0.999	0.002	0.887	0.582	0.005	0	0.777	0.014	0	0.223
Salinomycin	CC[C@H]([C@H]1CC[C@@H]([C@@H](O1)[C@@H](C)[C@@H]([C@H](C)C(=O)[C@H](CC)[C@@H]2[C@H](C[C@H]([C@]3(O2)C=C[C@H]([C@@]4(O3)CC[C@@](O4)(C)[C@H]5CC[C@@]([C@@H](O5)C)(CC)O)O)C)C)O)C)C(=O)O	750.492	161.21	-4.138	4.411	3.897	7.12	Rejected	-5.362	0.998	0.812	0.998	0.92	0.016	0.002	0.988	0.001	0.001	0.716
Matrine	C1C[C@@H]2[C@H]3CCCN4[C@H]3[C@@H](CCC4)CN2C(=O)C1	248.189	23.55	-0.666	1.026	0.375	3.707	Accepted	-4.762	0	0.007	1	0.197	0.001	0	0.164	0.808	0	0.982

## Sheet: Instructions
MW: Molecular weight(ideal value:100-600, the same applies below)
TPSA: Topological Polar Surface Area(0-140)
LogS: logarithmic value of solubility in aqueous solution(-4-0.5 log mol/L)
LogP: logarithm of octanol/water partition coefficient(0-3)
LogD: LogP value at physiological pH 7.4(1-3)
Sascore: Synthetic accessibility score(<6)
Lipinski Rule：If two properties exceed limits, poor absorption or permeability may result; exceeding only one property is acceptable
Caco-2: Caco-2 cell permeability(>-5)
Pgp-inh: probability of PGP inhibitors(Category 0: non-inhibitor; Category 1: inhibitor)
Pgp-sub: output value is the probability of PGP-substrate(Category 0: non-substrate; Category 1: substrate）
F(20%): probability of the output value being 20% oral bioavailability(Category 0: F<20%; Category 1: F>20%）
PPB: Plasma Protein Binding(%)(<90%)
Fu: proportion of free drug in plasma(Category <0.05: low; Category > 0.2: high）
CYP3A4-inh: probability of CYP3A4 Inhibitor(Category 0: non-inhibitor; Category 1: inhibitor)
CYP3A4-sub: probability of CYP3A4 Substrate(Category 0: non-substrate; Category 1: substrate）
T1/2: terminal half-life(Category 0: T1/2 > 3h; Category 1: T1/2 < 3h）
hERG: human Ether-à-go-go Related Gene(Category 0: inactive; Category 1: active)
SkinSen: skin sensitivity（Category 0: non-sensitizer; Category 1: sensitizer）
